# Supplementary material for: Mineral Intake and Depression: A Cross-Sectional Comparative Study Based on National Health and Nutrition Examination Surveys in Korea and the United States
Source: Nutrients. 2025 Aug 9;17(16):2593. doi: 10.3390/nu17162593 (PMC12389228; doi:10.3390/nu17162593)
Supplement: Supplementary file 1 [file nutrients-17-02593-s001.zip]

Archive with 1 entries (1 files):
- nutrients-3766401-supplementary.pdf
